# Supplementary material for: A metabolic signature for NADSYN1-dependent congenital NAD deficiency disorder
Source: J Clin Invest. 2024 Feb 15;134(4):e174824. doi: 10.1172/JCI174824 (PMC10866660; doi:10.1172/JCI174824)
Supplement: Supporting data values [file jci-134-174824-s288.xlsx]

## Sheet: 3A
WT	R127C	C175Y	A363V	A573T	D587N	Control
0.345	0.0438	0.00301	0.162	0.00117	0.00177	0.000199
0.284	0.0316	0.00175	0.147	0.000739	0.00164	6.42e-05
0.377	0.0486	0.00202	0.162	0.000632	0.00216	3.07e-05
	0.0421	0.00147	0.168	0.000481	0.00159	-9.7e-05

## Sheet: 3B
WT	R127C	C175Y	A363V	A573T	D587N	Control
0.169493	0.0757247	0.0865548	0.0656674	0.000290798	0.000174238	6.12481e-05
0.166	0.0538	0.145	0.0606	0.000775	0.002	-5.7e-05
0.135	0.0488	0.112	0.0691	0.000386	0.001	0.000319
0.15	0.0476	0.103	0.0538	1.07e-05	0.000358	7.55e-05

## Sheet: 3C
Condition	R127C	C175Y	A363V	A573T	D587N	Control
Glutamine-dependent synthetase activity	12.3832	0.61506	47.6392	0.225298	0.533797	0.0146794
Ammonia-dependent synthetase activity	36.4105	71.9677	40.1564	0.235699	0.569263	0.0642631

## Sheet: 4B and C
Sample	Group Label	1MNA	2PY	4PY	TRP	KYN	3HAA	KA	AA	XA	NA	NAAD	NAD+	NAM	NAMN	NAR	NMN
F3.I.1	Nadsyn1+/-	61.3	511	154	51572	1610	33.4	37.6	39.6	16.5	0.005433	0.0575586	15453	1770	17.2	30.1	2102
F3.1.2	Nadsyn1+/-	98.7	728	200	41195	1803	23.8	43.8	37.7	15.1	0.005433	0.0575586	9731	1496	0.343	5.54	1221
F3.II.3	Nadsyn1-/-	20.3	164	48.4	44871	2104	32	44.7	13.4	13	35.1	62669	17911	1497	460	2500	2359
F5.I.1	Nadsyn1+/-	98.2	1206	369	28815	1456	19.5	25.6	25.6	13.5	0.005433	0.0575586	19629	1618	2.03	0.0055443	2058
F5.I.2	Nadsyn1+/-	105	1137	327	29689	1356	21.3	22.2	11.6	14.1	0.005433	0.0575586	11001	3840	1.32	8.45	1460
F5.II.1	Nadsyn1-/-	87	1008	264	31889	1860	21.3	56.4	29.5	16.8	0.005433	68.7	21038	2823	2.67	75	2013
F7.I.1	Nadsyn1+/-	132	1434	409	32484	1620	18.5	73.8	57.4	21.6	0.005433	0.0575586	29313	1747	8.89	6.18	1611
F7.I.2	Nadsyn1+/-	126	2497	774	33839	1492	21.2	52.3	28.1	15	0.005433	57.6	19014	3752	9.08	32.9	1657
F7.II.3	Nadsyn1-/-	78.2	813	242	38510	1860	12.1	30.1	22.9	11.1	5.43	8746	14490	3080	206	1594	2585

## Sheet: 4D and E
Sample	Group Label	1MNA	2PY	4PY	TRP	KYN	3HK	3HAA	KA	AA	XA	NA	NAAD	NAD+	NAM	NAMN	NAR	NMN	NR
F3.I.1	Nadsyn1+/-	32.9	866	172.02	66555	2613.2	36.21	77.33	81.21	7.04	25.31	0.0037103	0	5.71	76.05	0	0.03	2.86	0.23
F3.1.2	Nadsyn1+/-	111.08	1109	231.47	51533	2712.56	43.57	49.88	83.71	18.74	22.17	0.0037103	0	8.54	161.81	0	0.03	1.32	0.24
F3.II.3	Nadsyn1-/-	19.73	259	49.14	55172	3544.17	57.24	51.37	62.13	15.62	16.45	6.78	8.79	12.55	114.04	9.92	40000	6.33	0.37
F5.I.1	Nadsyn1+/-	163.92	1861	431.25	47140	1814.82	35.64	40.98	50.06	15.54	18.37	0.0037103	0	10.81	81.8	0	0.03	4.52	0.46
F5.I.2	Nadsyn1+/-	96.17	1639	386.79	36612	1259.22	35.39	35.81	41.82	12.29	16.99	0.0037103	0	9.79	67.68	0	0.03	3.87	0.48
F5.II.1	Nadsyn1-/-	143.43	1454	293.73	40791	2025.78	38.12	39.65	112.18	15.36	24.01	0.0037103	0	15.85	190.57	0	0.03	8.1	0.39
F7.I.1	Nadsyn1+/-	161.93	2365	550.71	56308	2294.7	39	47.16	90.61	10.31	34.22	0.0037103	0	11.58	336.17	0	33.43	8.13	0.31
F7.I.2	Nadsyn1+/-	125.67	3213	907.75	53556	2174.25	53.03	50.72	61.59	10.1	23.01	0.0037103	0	25.76	210.91	0	39.88	9.94	0.47
F7.II.3	Nadsyn1-/-	84.79	1296	316.28	51869	2549.42	70.13	56.21	37.24	16.29	16.05	3.71	3.42	34.68	198.25	0.92	10000	15.37	0.56

## Sheet: 5A
Diet	Sufficient			Limited			Limited + NA		Limited + NaMN		Limited + NMN
Genotype	+/+	+/-	-/-	+/+	+/-	-/-	+/-	-/-	+/-	-/-	+/-	-/-
	5.1225	4.73726	4.09844	4.88194	5.45967	1.93301	5.02935	3.49639	3.76182	3.68812	3.74337	3.46926
	6.13627	5.51329	4.53237	6.0803	6.71333	3.19613	2.61235	4.45605	7.84956	4.75441	6.30438	6.13423
	6.8994	6.12743	5.14418	5.34112	5.02601	2.59263	9.27151	3.64508	5.66776	3.04328	3.67529	6.14686
	6.13563	4.5504	4.87284	5.53862	4.69293	4.63237	3.89983	3.91972	5.28483	3.35035	4.15803	4.61375
	7.18312	5.20905	4.48948	4.8337	4.83077	3.91967	4.56832	3.80014	5.131	3.48112	4.72779	3.09294
	5.80964	7.45793	4.55551		4.83666	3.66431	4.83604
		5.63268	4.97887		4.45886	2.91425	4.10768
					3.50121	4.04036
					3.42079	3.65276
						3.71149

## Sheet: 5B and C
Sample ID	Group Label	TRP	KYN	KA	AA	NA	NAR	NaMN	NAD+	NAM	NMN	NR	2PY	4PY
1357	Nadsyn1-/-	82901.8	1122.8	97.95	38.31	50.58	3015.02	1004.99	13.29	736.18	4.5768	2.36	154.53	521.41
1358	Nadsyn1-/-	91781.7	973.28	91.95	37.4	48.86	5341.54	1165.85	5.2	651.55	0.6943	2.88	23.02	79.98
1360	Nadsyn1-/-	91516.6	946.56	91.39	37.61	38.99	2104.14	811.07	19.36	699.2	5.1548	2.15	44.54	148.5
1374	Nadsyn1-/-	127642	773.65	41.24	77.2	42.34	10000	930.03	38.07	630.52	4.9981	2.38	12.94	38.56
1375	Nadsyn1-/-	67675	515.43	63.51	20.13	58.75	2622.86	748.96	9.15	556.45	2.0418	2.2	16.77	49.29
1376	Nadsyn1-/-	144584	515.57	36.44	32.64	63.23	654.62	622.06	8.22	730.31	2.6673	2.64	14.67	50.45
1355	Nadsyn1+/-	60149.6	707.57	34.02	20.55	0.03899	18.89	0.62206	2.84	2035.14	2.6301	3.3	610.16	2143.84
1356	Nadsyn1+/-	99776.6	964.87	68.1	23.07	0.03899	7.26	0.62206	7.54	1211.77	2.6546	3.35	730.18	2658.37
1369	Nadsyn1+/-	133764	474.2	70.92	61.52	0.03899	15.73	0.62206	9.25	1847.7	3.7245	3.73	321.29	1189.92
1370	Nadsyn1+/-	83703.3	773.53	47.45	32.91	0.03899	16.17	0.62206	5.25	2155.25	3.4372	2.86	636.13	2263.42
1371	Nadsyn1+/-	112499	790.02	109.62	61.16	0.03899	3.43	0.62206	2.04	1464.49	1.718	3.86	372.16	1408.4
1372	Nadsyn1+/-	117397	770.64	105.82	55.8	0.03899	53.5	0.62206	14.98	2174.41	1.8915	3.02	527.9	2007.43

## Sheet: 5D
	Diet	Sufficient			Limited			Limited + NA		Limited + NaMN		Limited + NMN
	Genotype	+/+	+/-	-/-	+/+	+/-	-/-	+/-	-/-	+/-	-/-	+/-	-/-
Metabolite	NA	<LOD	<LOD	50.58	<LOD	<LOD	22.81	<LOD	29.37	<LOD	55.09	<LOD	18.65
				48.86			28.86		13.56		39.08		15.35
				38.99			44.82		16.12				12.18
				42.34									10.95
				58.75									20.63
				63.23
	NaMN	<LOD	<LOD	1004.99	0.75	0.93	80.81	0.59	969.88	1.41	935.61	0.57	327
				1165.85	1.35	0.4	316.84	1.2	122.77	152.94	608.75	0.66	208.66
				811.07	0.35	0.91	160.41		160.73	0.98	392.94		198.7
				930.03			467.5		187.32		113.85		296.18
				748.96			557.52		246.57		244.71		84.23
				622.06			139.68						206.66
							967.18						38.96
							574.51						144.05
							402.29
	NAR	0.91	18.89	3015.02	<LOD	<LOD	27.35	0.14	238.56	0.12	218.47	<LOD	67.45
		0.13	7.26	5341.54			149.46		72.42	66.69	114.88		645.23
		1.66	15.73	2104.14			136.02		43.41	7.53	101.01		1181.12
		8.33	16.17	2622.86			111.93		640.4		278.15		409.77
		17.13	3.43	654.62			104.4		134.5		371.32		86.88
		3.05	53.5				113.52						42.46
							745.94						22.18
							313.97						72.03
							220.95
	NAM	1547.94	2035.14	736.18	934.47	520.35	95.11	618.45	155.13	761.85	82.75	556.01	721.76
		2561.54	1211.77	651.55	600.8	752.02	81.62	788.05	108.21	91.04	244.74	668.12	625.82
		2267.36	1847.7	699.2	507.51	768.04	148.27	521.19	97.21	1050.25	185.38	671.72	543.94
		1840.25	2155.25	630.52		666.84	228.42	419.96	188.74	1398.72	148	1015.79	593.61
		1241.94	1464.49	556.45		688.45	251.9	768.41	279.42	610.7	259.93	677.41	554.67
		2166.04	2174.41	730.31		786.15	180.44	743.16				609.66	1108.93
						468.44	315.85	806.74				693.05	721.81
							471.43						783.51
							718.03
	2PY	333	610.16	154.53	7.66	5.9	2.01	167.08	3.4	38.34	24.9	92.38	21.33
		410.61	730.18	23.02	16.18	3.73	0.55	127.05	1.77	43.74		49.31	18.45
		346.13	321.29	44.54	10.98	7.1		116.28		210.26		35.93	13.81
		247.76	636.13	12.94		14.26		66.65		128.37		132.03	17.27
		695.32	372.16	16.77		183.89		163.57				205.41	10.56
		246.62	527.9	14.67		117.23		124.93				110.57	25.41
						86.15		195.65				54.48	11.78
													35.88
	4PY	1561.01	2143.84	521.41	32.18	17.45	2.56	811.48	2.66	181.01	4.38	443.3	114.79
		1925.99	2658.37	79.98	72.27	20.18	3.17	721.29	1.94	4.02	6.84	213.41	58.35
		1589.84	1189.92	148.5	50.07	20.03	10.74	685.84	3.66	184.98	74.46	226.99	55.87
		968.36	2263.42	38.56		32.68	28.25	332.52	5.01	681.94	2.84	520.43	62.15
		2434.45	1408.4	49.29		50.64	2.7	780.64	2.41	502.26		726.35	19.04
		833.79	2007.43	50.45		714.48	8.4	485.76				173.77	44.77
						392.53	2.44	709.67				70.18	12.88
						302.43	3.14						47.8

## Sheet: S3
WT	R127C	C175Y	A363V	D587N	A573T	Control
0.0507954	0.0467727	0.0243066	0.0457547	0.0563324	0.0604237	7.25469e-06
0.12387	0.119156	0.0777931	0.113175	0.116688	0.134448	3.70806e-05
0.120526	0.0677219	0.0255865	0.0901569	0.12781	0.210223	8.61356e-05
0.165797	0.151203	0.0712823	0.134724	0.0647521	0.0775467	2.26422e-05

## Sheet: S5
+/+	+/-	-/-
0.19586	0.0711	-0.0202
0.17179	0.0383	-0.0148
0.15111	0.0428	-0.0057
0.10424	0.0744	-0.00817
0.094535	0.0832	-0.00116
0.0478	0.00677
0.0477	0.048922
0.0664	0.041897
0.0807	0.060284
0.231	0.04281
0.0191

[truncated: 8 more sheets: S7A, S7B, S8, S12, S15A, S15B, S15C, S15D]
